# Supplementary material for: The Prevalence and Impact of Model Violations in Phylogenetic Analysis
Source: Genome Biol Evol. 2019 Sep 19;11(12):3341–52. doi: 10.1093/gbe/evz193 (PMC6893154; doi:10.1093/gbe/evz193)
Supplement: evz193_Supplementary_Data [file evz193_supplementary_data.zip]

Archive with 2 entries (2 files):
- Extended_Figures.docx
- Extended_Tables.docx
